# Supplementary material for: AKT inhibition impairs PCNA ubiquitylation and triggers synthetic lethality in homologous recombination-deficient cells submitted to replication stress
Source: Oncogene. 2019 Jan 31;38(22):4310–24. doi: 10.1038/s41388-019-0724-7 (PMC6756059; doi:10.1038/s41388-019-0724-7)
Supplement: Supplementary file 5 — Supplementary Table 1 [file 41388_2019_724_MOESM5_ESM.xls]

## Sheet: Hoja1
Compound code	% ubi-PCNA	% PCNA	Ratio ubi-PCNA/PCNA	Putative targets
GW693917X	55.3953	105.549	0.524829	VEGFR
SB-220455	69.027	126.98	0.543607	p38
GSK561866B	59.3634	106.999	0.554805	AKT
SB-284847-BT	27.7305	49.3534	0.561875	ANT2
GSK269962B	60.216	101.706	0.592059	ANT2
SB-750140	76.6603	128.203	0.59796	MSK-1
SB-238039	69.8965	115.643	0.604417	p38
GSK586581A	41.3676	67.782	0.610304	IKKα and IKKβ
GSK1389063A	58.5576	93.8239	0.624122	AKT
GSK1322949A	77.9136	121.934	0.638983	AKT
GW639905A	89.9996	139.866	0.643469	pleiotropic?
GSK198271A	91.3253	140.978	0.647797	EGFR
GW680191X	98.582	150.472	0.65515	EGFR
GSK1581428A	62.5808	95.5119	0.655215	AKT
GW785804X	82.9363	125.668	0.659965	TGFR
GSK1379742A	100.88	150.106	0.672062	pleiotropic?
GW843682X	68.3051	101.249	0.674627	PLK1
GW569530A	73.526	107.786	0.682148	EGFR
GSK3206866A	82.0507	119.992	0.683803	pleiotropic?
SB-216385	83.0338	120.853	0.687064	p38
GSK711701A	65.0155	93.9159	0.692273	IKKα and IKKβ
SB-738561	45.3171	65.2231	0.694801	MSK-1
GW827396X	47.8115	68.235	0.700689
GSK323521A	62.9851	88.9852	0.707816
GW589933X	59.911	84.5603	0.7085
GSK190937A	105.132	148.266	0.709073
GW568377B	84.2399	118.43	0.711302
GW622475X	59.5916	83.569	0.713083
GSK2606590A	62.5857	87.4706	0.715506
SB-245392	56.7152	78.8634	0.719157
GW435821X	46.3907	64.2328	0.722228
GW817394X	106.655	147.615	0.722523
GSK846226A	101.206	138.596	0.730223
GSK1398472A	92.1191	123.487	0.745983
GW445017X	76.8872	102.514	0.750016
GSK1693850A	86.8411	115.721	0.750439
GW589961A	85.7302	113.511	0.755258
GSK1030062A	48.9818	64.5828	0.758433
GW795486X	80.0017	105.261	0.760035
GSK361061A	80.0813	105.179	0.761384
GSK1379762A	78.6549	103.262	0.7617
GW441806A	64.6595	84.5856	0.764427
GSK1649598A	73.1489	94.7517	0.772006
SB-342411	76.3152	98.7123	0.773108
GSK317354A	79.4426	102.592	0.774352
SB-381904	107.844	138.267	0.779972
SB-390526	111.836	142.657	0.783949
SB-251505	80.9905	103.12	0.785398
SB-361058	38.4789	48.9633	0.785873
GW769076X	99.9562	127.116	0.786336
SB-376715	97.2399	123.209	0.789225
GSK1379713A	83.1147	105.261	0.789609
GW869516X	90.6504	114.464	0.791954
SB-219952	73.3553	92.5008	0.793024
GSK1398467A	99.0275	124.692	0.794179
GSK1379708A	66.4996	83.7033	0.794468
GW810445X	100.407	126.071	0.796426
SB-742865	55.9264	70.1804	0.796896
GW680338X	94.7727	118.918	0.796962
SB-219980	59.9264	74.6878	0.802359
GW867253X	121.738	151.115	0.805601
GW777257X	72.4379	89.667	0.807855
SB-711239	95.261	117.891	0.808042
GW679410X	101.081	125.064	0.808232
GSK571989A	107.201	131.996	0.812156
GSK248233B	117.501	144.087	0.815483
GSK938890A	91.5077	111.608	0.819901
SB-735465	73.8102	89.9312	0.82074
SB-739452	128.554	155.631	0.826017
GSK237701A	82.0008	99.1689	0.82688
GSK1269851A	104.99	126.723	0.828503
SKF-97623	72.9028	87.024	0.837732
GW621431X	93.204	111.162	0.838454
GW272142A	80.4878	95.8929	0.839351
GW301888X	76.5857	91.2227	0.839547
GW632580X	84.5078	100.543	0.840511
GW305074X	67.5336	80.3053	0.840961
GSK2137462A	95.5221	113.321	0.842934
SB-814597	72.8288	86.2705	0.844192
GW781673X	136.744	161.809	0.845093
SKF-96418	106.621	125.348	0.850597
SB-242717	78.9942	92.8441	0.850827
GSK1379712A	87.5906	102.82	0.851881
GW468513X	76.2195	89.4643	0.851955
GW701427A	100.278	117.644	0.85238
SB-347804	50.8005	59.5371	0.853258
SB-223133	87.7845	102.62	0.855433
GW659386A	101.322	118.353	0.856102
SB-477794-R	81.3008	94.8214	0.85741
GW782907X	82.432	95.6149	0.862125
GW796921X	84.0761	97.3126	0.86398
GSK205189A	83.9431	97.1429	0.86412
GSK1379724A	100.785	116.552	0.864723
GSK182497A	59.8068	69.0191	0.866526
GW427984X	131.517	151.773	0.866542
GSK1669921A	91.2848	105.159	0.868066
GW837331X	79.2844	91.148	0.869842
GW810083X	94.4362	108.336	0.871699
SB-229482	80.4389	92.1702	0.872722
SB-642124-AAA	97.7642	111.964	0.873173
GW673715X	77.0359	88.2041	0.873383
GW439255X	112.588	128.845	0.873827
SB-747651-A	78.6585	89.8214	0.875721
GSK300014A	75.1159	85.7062	0.876435
GW569293E	78.6726	89.6497	0.877556
GW335962X	100.785	114.825	0.877727
GSK1321561A	110.175	125.205	0.879956
SB-373598	88.2114	100.179	0.880541
GSK1379748A	94.87	107.168	0.885249
GSK2286062A	102.642	115.893	0.885665
SKF-105942	103.386	116.466	0.887691
GW608005X	112.787	126.812	0.889402
GW830900A	96.8273	108.727	0.890559
GW616030X	69.0461	77.4866	0.891072
GSK180736A	83.7896	94.0268	0.891125
GSK1379732A	80.4878	90.1786	0.892538
SB-334865	99.6116	111.305	0.894943
GSK299115A	164.744	184.022	0.895243
GSK2298859A	75.095	83.75	0.896657
GSK1520489A	101.213	112.808	0.897215
GW575808A	89.2606	99.4654	0.897403
GSK292658A	82.4048	91.5301	0.900303
GSK1379800A	91.8699	101.964	0.901001
GW407323A	67.2152	74.5034	0.902177
GR105659X	66.6841	73.8516	0.902947
GSK1030058A	81.5194	90.179	0.903973
SB-751399	98.1342	108.474	0.90468
GW622055X	103.695	114.518	0.905489
SB-242721	101.516	111.768	0.908277
GW282974X	72.0093	78.5588	0.91663
GSK1325775A	105.154	114.71	0.916691
GSK1487252A	61.6281	67.2264	0.916725
GW282450A	79.1057	86.2721	0.916932
SB-242718	87.4123	95.3169	0.917071
GSK1379720A	110.98	120.921	0.917792
GSK364507A	83.3333	90.5357	0.920447
SB-284851-BT	67.9853	73.8516	0.920567
SB-710397-B	94.163	101.669	0.926172
GSK581271A	97.9928	105.679	0.927269
GW567143X	111.062	119.763	0.92735
GSK2593074A	99.065	106.789	0.927671
GW780159X	91.8897	98.9651	0.928506
GSK1229782A	96.9976	104.411	0.928995
GW684941X	92.7589	99.8188	0.929273
SB-633825	89.2983	96.0601	0.929608
GSK2347225A	99.7086	107.157	0.930493
GW679395X	84.979	91.0317	0.93351
SB-675259-M	85.5212	91.6034	0.933603
GW759710A	76.2885	81.3256	0.938064
SB-390770	84.1463	89.6429	0.938684
GW567148X	95.061	101.242	0.938944
GSK1819799A	75.6502	80.5506	0.939163
GSK1535721A	96.1786	102.346	0.939743
GSK1307810A	82.4875	87.7082	0.940477
GSK260205C	94.3482	100.297	0.940691
SB-226605	94.5716	100.51	0.940921
GW300657X	99.8793	105.983	0.94241
GW779439X	78.2485	83.0177	0.942552
SB-341556	85.8636	91.0699	0.942832
GW708336X	61.9697	65.7237	0.942883
GW693028X	101.146	107.071	0.944671
GW577382X	78.8618	83.3929	0.945666
GW680908A	72.5471	76.7134	0.945689
SB-284852-BT	91.8558	97.0624	0.946358
SB-285234-W	88.9854	94.0289	0.946362
GW561436X	87.2298	91.8994	0.949188
GSK1379944A	93.2148	98.1404	0.949811
GW767488X	119.077	125.078	0.952019
SB-742864	81.11	85.0359	0.953832
SB-736715	103.067	107.671	0.957236
GW607117X	146.86	152.975	0.960023
GSK1379767A	114.024	118.75	0.960205
AH2635	132.006	137.448	0.96041
GW284372X	65.7379	68.4347	0.960593
GW831091X	108.666	113.066	0.96108
GSK1383280A	86.7171	90.1485	0.961937
GW682569X	103.005	106.964	0.962987
GW410563A	88.9754	92.3064	0.963914
SB-211742	101.536	105.227	0.964923
SB-733894	87.9762	91.1626	0.965047
GW621823A	66.9364	69.2807	0.966162
SB-693578	94.1238	97.4119	0.966245
GW599550X	69.9836	72.3137	0.967777
GW442130X	107.383	110.945	0.967888
GSK326090A	87.9201	90.8349	0.967912
GSK299495A	86.8814	89.7224	0.968336
SB-711237	64.7945	66.8523	0.969218
GW709042A	100.73	103.857	0.969899
SKF-97184	117.272	120.897	0.970012
GW867588X	107.474	110.7	0.970864
GSK2291363A	113.118	116.482	0.97112
GSK579289A	102.737	105.776	0.971271
GW612286X	109.165	112.342	0.971721
GSK2363608B	74.5789	76.7187	0.972109
SB-245391	88.5239	90.7371	0.975609
GSK1379882A	101.546	103.909	0.977258
SB-250715	86.2979	88.2156	0.978262
GW789449X	91.7526	93.6214	0.980039
GSK1576028A	82.9535	84.2079	0.985103
GW869810X	86.0641	87.2985	0.985861
SB-686709-A	130.059	131.577	0.988456
GSK620503A	66.1403	66.6335	0.992597
SB-222516	126.441	127.324	0.993062
SB-282975-A	108.751	109.278	0.995173
SB-249175	110.153	110.509	0.996781
SB-437013	78.2898	78.4089	0.998481
GSK466314A	163.756	163.954	0.998789
SB-242719	139.238	139.214	1.00018
SB-590885-AAE	105.415	105.325	1.00085
GW497681X	98.9283	98.7356	1.00195
GW852849X	96.5224	96.1968	1.00339
GSK2181306A	89.014	88.6138	1.00452
SB-708998	103.222	102.743	1.00467
GW743024X	93.5038	92.9498	1.00596
SB-221466	112.057	111.15	1.00816
GSK2177277A	107.307	105.995	1.01238
GW275616X	146.841	145.024	1.01253
GSK200398A	80.3299	79.3126	1.01283
GW856804X	88.5749	86.9987	1.01812
GW583373A	57.2395	56.193	1.01862
GSK949675A	86.9597	85.1878	1.0208
GW621970X	96.7776	94.6499	1.02248
GSK969786A	77.7165	75.8391	1.02475
GW284408X	60.4459	58.9697	1.02503
GW782912X	88.4229	86.1949	1.02585
GW830365A	79.0929	77.0025	1.02715
SKF-97620	101.323	98.2535	1.03124
GSK507274A	104.352	100.895	1.03426
GW856795X	99.7633	96.2809	1.03617
GW440137A	98.7755	95.146	1.03815
GW450241X	75.1806	72.3099	1.0397
GW770249A	122.886	117.896	1.04233
GW681251X	78.1585	74.9514	1.04279
GW680061X	27.3271	26.1407	1.04539
GSK978744A	101.185	96.6508	1.04692
GW693542X	96.4657	92.0965	1.04744
GSK1220512A	110.293	105.29	1.04752
GSK1379727A	95.5342	90.8991	1.05099
SB-428218-A	95.014	90.3991	1.05105
GSK204925A	78.2028	74.2676	1.05299
SB-737198	102.843	97.5779	1.05395
GW557777X	102.281	96.613	1.05867
SB-693162	101.576	95.7958	1.06034
GW482059X	131.111	123.34	1.06301
GW630823A	85.9756	80.84	1.06353
GW567142A	112.946	106.169	1.06383
SB-386023-A	114.685	107.701	1.06485
GW784041A	108.428	101.67	1.06647
SB-431533	125.667	117.671	1.06796
GSK1653537A	105.285	98.5714	1.0681
GW642125X	108.396	101.389	1.06911
SKF-97359	89.2737	83.4502	1.06978
GSK2299009A	108.763	101.646	1.07002
GW811168X	88.2495	82.4451	1.0704
GW869979X	89.1895	83.2696	1.07109
SB-390767	122.966	114.596	1.07304
GSK635416A	92.432	86.0469	1.0742
GSK336735A	83.5293	77.7552	1.07426
SB-358518	103.139	95.9979	1.07439
GSK1379715A	124.472	115.818	1.07472
GW799251X	93.5856	86.9711	1.07605
SB-610251-B	98.0184	91.0817	1.07616
SKF-97263	110.303	102.291	1.07833
GW576609B	79.4628	73.6691	1.07865
GW853606X	92.3655	85.4272	1.08122
GSK1323434A	67.8233	62.681	1.08204
GSK301329A	112.049	103.508	1.08252
GSK2110236A	92.7696	85.6337	1.08333
SB-390523	87.9271	81.0894	1.08432
SB-735467	88.6874	81.7617	1.08471
GW829116X	105.08	96.7765	1.0858
SB-409514	97.8975	90.1485	1.08596
GW804482X	112.228	103.278	1.08666
SB-735216	96.1789	88.4945	1.08683
GSK1379753A	90.2302	83.0019	1.08708
GW829058X	90.5135	83.2598	1.08712
GW830899A	104.928	96.4667	1.08771
SB-390532	123.991	113.88	1.08879
GSK580432A	105.081	96.25	1.09175
GW827105X	136.683	125.062	1.09292
GW684088X	96.9871	88.5884	1.09481
GW549390X	75.9639	69.2177	1.09746
GSK2603358A	93.618	85.2966	1.09756
GW809893X	110.022	100.232	1.09767
GW784307A	103.837	94.3608	1.10042
GW576924A	99.1367	90.0229	1.10124
GW578342X	98.3174	89.2568	1.10151
GW694590A	74.4224	67.5368	1.10195
SB-744941	106.075	96.201	1.10264
GW695874X	145.232	131.612	1.10348
GSK718429A	92.9446	84.2079	1.10375
GW615311X	86.8203	78.614	1.10439
GW779439X	104.985	95.0458	1.10458
GW405841X	93.05	84.2169	1.10489
GSK175726A	101.251	91.4625	1.10702
SB-236560	96.683	87.2674	1.10789
GW694234A	101.458	91.4526	1.10941
SB-264865	118.229	106.557	1.10954
GSK448459A	98.9974	89.2007	1.10983
SB-390766	100.708	90.7205	1.1101
SB-409513	77.0796	69.2594	1.11291
GW577921A	128.63	115.522	1.11346
SB-210313	113.32	101.739	1.11384
SB-222517	104.598	93.7649	1.11554
SKF-86055	106.621	95.4943	1.11652
SB-431542-A	126.596	113.185	1.11849
GW813244A	119.309	106.607	1.11915
GW785404X	93.1585	83.1869	1.11987
GSK270822A	109.404	97.6737	1.1201
SB-226879	82.7085	73.7213	1.12191
GW707818B	109.085	96.9851	1.12477
GSK2192730A	115.722	102.881	1.12481
GW552771X	111.733	99.2547	1.12572
GW583340C	114.654	101.67	1.1277
GSK605714A	97.3227	86.2	1.12903
GW770220A	83.4519	73.8619	1.12984
GW432441X	166.827	147.524	1.13085
GSK2603346A	97.7642	86.4286	1.13116
GSK1398474A	106.911	94.4643	1.13176
GSK1379874A	115.927	102.388	1.13224
GSK1713088A	85.4389	75.449	1.13241
GW663929X	110.268	97.119	1.13539
GSK257997A	105.579	92.8747	1.13679
GW591947A	109.35	96.0714	1.13821
GW659008A	131.519	115.537	1.13833
GSK2333389A	131.951	115.406	1.14336
GSK1379721A	116.294	101.588	1.14476
SB-589132	112.602	98.2143	1.14649
AH5015X	97.7112	85.0124	1.14938
GW805758X	114.397	99.4392	1.15042
GSK2634140A	85.4822	74.2461	1.15134
GSK306886A	87.5666	76.0328	1.15169
GSK2593067A	109.021	94.6502	1.15183
GW514786X	98.1707	85.1786	1.15253
SKF-18267	92.8648	80.5449	1.15296
SB-710903	97.3577	84.2857	1.15509
SB-548492	92.8941	80.3897	1.15555
GW301784X	68.5483	59.1485	1.15892
GW580509X	136.663	117.887	1.15927
GW846105X	126.221	108.801	1.16011
GSK323543A	85.3773	73.5339	1.16106
SB-220025-R	109.507	94.2511	1.16187
SB-693162	108.391	93.2784	1.16201
SKF-62604	103.898	89.4105	1.16204
GSK2373690A	101.108	86.9871	1.16234
SB-742251	106.973	91.768	1.16569
GW684626B	110.703	94.967	1.1657
SB-660566	101.509	87.0328	1.16633
GW711782X	111.534	95.6102	1.16655
GW630813X	111.472	95.527	1.16692
GW461104B	115.358	98.713	1.16862
SKF-97255	122.026	104.281	1.17016
GSK1723980B	106.639	90.9781	1.17214
SB-390530	89.702	76.2365	1.17663
SB-707548-A	100.677	85.5131	1.17733
GW792479X	104.438	88.5826	1.17899
GSK980961A	92.3286	78.2762	1.17952
SKF-97560	86.2199	73.0649	1.18005
GSK192082A	98.7187	83.584	1.18107
GSK2306394A	102.2	86.4989	1.18152
GW560459X	116.495	98.5597	1.18197
SB-390534	109.375	92.4263	1.18338
SB-341528	113.506	95.8893	1.18372
SB-738004	108.884	91.9836	1.18373
GW459057A	93.0299	78.4583	1.18573
GW683768X	109.14	91.8754	1.18791
SB-733416	73.3422	61.6093	1.19044
SKF-106164-A2	108.87	91.4131	1.19097
GW635815X	119.539	100.31	1.19169
GSK2227430A	99.7724	83.6115	1.19329
GW559768X	90.5128	75.7965	1.19415
GW824645A	118.767	99.1538	1.19781
GSK683281A	91.2394	76.1354	1.19838
SB-737447	126.779	105.683	1.19962
GW824645A	120.896	100.679	1.2008
GW679396X	84.2722	70.1351	1.20157
GW494610A	123.716	102.895	1.20235
GSK326180A	86.7886	72.1429	1.20301
GSK1398473A	108.452	89.9938	1.2051
GW817396X	101.417	84.0692	1.20635
GSK1379901A	112.007	92.7969	1.20701
SB-239272	93.3296	77.0973	1.21054
GW654607A	100.039	82.5354	1.21208
GW572401X	94.4744	77.8453	1.21362
GSK625137A	137.436	113.189	1.21421
GW345098X	95.4502	78.5088	1.21579
SB-376719	94.5633	77.7686	1.21596
GW819230X	160.977	132.32	1.21658
GSK1379812A	102.79	84.3598	1.21847
GW282536X	165.424	135.492	1.22091
GSK534911A	98.0842	80.1934	1.2231
SB-223132	104.678	85.2315	1.22816
GW494702A	117.21	95.309	1.22979
GW580496A	135.869	110.143	1.23357
SB-601436	79.1588	64.1445	1.23407
GW831090X	114.534	92.7977	1.23424
SB-334860	104.787	84.8647	1.23475
GW276655X	118.351	95.8231	1.2351
GSK2297430A	109.794	88.8889	1.23518
GW275944X	77.1706	62.4356	1.236
GW301789X	114.735	92.7869	1.23654
GSK237700A	102.673	83.015	1.23679
GW812171X	104.821	84.6667	1.23804
GW678313X	96.2294	77.7015	1.23845
GW814408X	129.796	104.756	1.23903
SB-210486	84.7982	68.4145	1.23948
GW458787B	125.039	100.792	1.24057
GSK1030061A	118.896	95.6752	1.2427
GW548057X	106.816	85.9409	1.2429
SB-759335-B	115.311	92.6897	1.24406
GW560116X	100.82	81.0069	1.24459
GW513184X	161.504	129.749	1.24474
GW300653X	106.063	84.9949	1.24788
GW441756X	95.1696	76.2493	1.24814
GSK1379766A	109.259	87.5358	1.24817
GSK327238A	86.5559	69.346	1.24818
GW697999A	102.846	82.3214	1.24932
GSK2197149A	93.3327	74.6262	1.25067
GW828206X	113.42	90.5044	1.2532
SB-731284	113.402	90.3292	1.25543
GW568326X	142.961	113.553	1.25898
GW296115X	138.018	109.597	1.25933
GW823670X	111.84	88.5517	1.26299
GW664114X	105.838	83.7028	1.26445
GW493036X	126.085	99.7024	1.26461
GSK1379706A	92.2766	72.9577	1.2648
GSK1379723A	111.533	87.974	1.2678
GW434756X	103.803	81.8178	1.26871
GW810437X	106.983	84.2712	1.26951
GW273749A	122.561	96.4286	1.271
GW855857X	96.5447	75.8929	1.27212
GSK1379788A	107.074	84.0869	1.27337
GW572399X	55.9521	43.8522	1.27592
GW416469X	191.484	150.045	1.27618
GW856805X	102.238	80.0863	1.2766
GSK1669917A	95.82	75.0572	1.27663
GW440135A	121.545	95.1786	1.27702
SKF-97293	108.482	84.9392	1.27717
SB-734909	116.052	90.7098	1.27938
GW569716A	89.3108	69.7823	1.27985
GSK1653539A	107.163	83.7133	1.28012
SB-404321	83.2474	65.0206	1.28032
GSK1398471A	130.435	101.739	1.28205
GSK189015A	123.279	95.9874	1.28432
GW827102X	97.0135	75.5352	1.28435
GW651576X	75.5954	58.8487	1.28457
GW775608X	143.474	111.641	1.28514
GSK2219329A	111.585	86.7857	1.28576
GI261520A	112.317	87.2006	1.28803
SKF-97416	105.033	81.4517	1.28951
GW800172X	113.144	87.6543	1.2908
SB-217146-A	108.716	84.0869	1.2929
GW810372X	115.619	89.372	1.29368
GW567808A	128.502	99.1225	1.2964
GW576604X	105.255	81.1406	1.29719
GI261656A	95.3296	73.4469	1.29794
GSK2592465A	86.1213	66.3496	1.29799
GW807982X	77.7473	59.7894	1.30035
GSK361065A	81.35	62.5513	1.30053
SB-360741	89.2689	68.6343	1.30065
SB-739245-AC	128.81	98.9726	1.30147
GW787226A	100.471	77.1577	1.30215
GW809885X	130.945	100.446	1.30364
GSK977617A	116.768	89.5559	1.30385
GW806776X	161.793	124.042	1.30435
GSK1379722A	138.056	105.216	1.31212
GSK2606414A	114.104	86.8767	1.3134
SB-264866	108.924	82.9052	1.31383
GW809897X	97.6416	74.145	1.3169
SB-360737	79.5465	60.3418	1.31826
GW654652X	112.025	84.9241	1.31912
GI262866A	109.6	83.0664	1.31943
GW768505X	92.0308	69.6914	1.32055
GW549034X	113.776	86.1122	1.32125
GW297361X	121.475	91.768	1.32372
GW680975X	72.1274	54.4714	1.32413
SB-733371	93.8136	70.8169	1.32473
GSK955403A	118.285	89.2078	1.32595
GW575533A	178.309	134.276	1.32793
GW828525X	107.149	80.687	1.32795
GSK2219385A	92.3561	69.5307	1.32828
GSK1379825A	108.247	81.4815	1.32849
GW853609X	109.436	82.3096	1.32956
SB-731579	81.7645	61.4017	1.33163
GSK1398475A	100.123	75.1807	1.33177
GW424170A	101.113	75.89	1.33236
SB-733887	71.2631	53.4547	1.33315
GSK1024304A	111.539	83.6235	1.33382
GI230329A	95.452	71.4569	1.3358
GW406108X	82.3958	61.6093	1.33739
SKF-105561	78.5158	58.5962	1.33995
GSK1379737A	125.558	93.6639	1.34051
GW582868A	123.78	92.3214	1.34076
GSK943949A	95.0659	70.841	1.34196
GSK1229496A	101.143	75.3674	1.342
GW429374A	109.276	81.2677	1.34464
SB-217360	121.748	90.5357	1.34475
GW819077X	103.159	76.6029	1.34668
SB-772077-B	93.9531	69.627	1.34938
SB-333612	169.382	125.274	1.35209
GR269666A	98.3333	72.7172	1.35227
GW801372X	106.849	78.7816	1.35627
GSK2250882A	128.546	94.6817	1.35766
GW632046X	151.74	111.625	1.35937
SKF-104493-B2	109.024	80.1694	1.35993
GW525701A	89.7687	65.8965	1.36227
GSK2358994A	79.7005	58.4802	1.36286
GW681170A	123.065	90.0656	1.36639
GW466413A	90.6504	66.25	1.36831
AH20685XX	94.8005	69.0494	1.37294
GW566221B	157.105	114.34	1.37401
GW684374X	127.315	92.567	1.37538
SB-735464	117.065	85.0771	1.37599
SB-202620	109.517	79.5489	1.37673
GSK2608899A	113.015	82.0712	1.37704
SKF-12778	97.1773	70.4171	1.38003
SB-404290	115.36	83.5821	1.38019
GSK398099A	94.4948	68.4281	1.38093
GW868318X	71.5791	51.824	1.3812
GW320571X	157.293	113.827	1.38186
GW445012X	189.296	136.984	1.38189
GW784684X	127.043	91.6088	1.3868
GW857175X	124.966	90.0122	1.38832
GW412617A	88.9091	64.0118	1.38895
GW416981X	101.446	72.7805	1.39386
GW768504A	133.857	96.0022	1.39432
GW703087X	116.405	83.454	1.39484
SB-732881	122.203	87.5039	1.39654
GW813360X	101.433	72.4348	1.40034
GSK2288359A	121.392	86.6255	1.40134
SB-614067-R	202.641	144.515	1.40221
GW631581B	131.075	93.477	1.40222
GW827106X	126.253	89.7614	1.40654
GSK1392956A	145.977	103.483	1.41063
GW406731X	122.991	87.1249	1.41166
SKF-97510	120.361	84.7737	1.41979
GW806290X	154.828	108.825	1.42272
GSK2193613A	114.653	80.5449	1.42347
GW300660X	59.8025	41.9083	1.42699
GSK2276055A	126.287	87.7714	1.43882
SB-251527	121.684	84.5434	1.43931
GW867587X	118.947	82.2664	1.44587
SB-682330-A	95.5014	65.9145	1.44887
GSK1379883A	80.9791	55.8041	1.45113
SB-751148	109.77	75.6021	1.45194
GSK1751853A	175.619	120.85	1.4532
SB-253226	70.0999	48.2054	1.45419
SB-742609	136.179	93.3929	1.45813
GW701424A	107.035	73.1382	1.46346
SB-736290	118.953	81.2681	1.46371
GW445015X	169.175	115.481	1.46497
GW305178X	123.08	83.8797	1.46734
SB-736302	151.3	103.096	1.46756
SB-278538	68.1544	46.3599	1.47012
GSK1379878A	113.24	77.0256	1.47016
GW829350X	125.515	85.1852	1.47344
GW275568A	135.757	92.0965	1.47408
SB-734117	84.2763	57.0553	1.4771
GSK1379860A	128.425	86.9334	1.47729
SB-381891	121.649	82.3045	1.47804
GSK2334006A	126.289	85.3909	1.47895
GW697465A	96.5037	65.2231	1.47959
GSK1379880A	124.972	84.4566	1.47972
GW829874X	105.5	71.2957	1.47975
SB-707548-A	90.7977	61.3256	1.48058
GW290597X	164.811	111.072	1.48381
SB-708999	142.794	96.201	1.48433
SB-326892	98.361	66.2105	1.48558
GW407034X	122.716	82.2411	1.49215
GW440132A	109	72.9977	1.4932
GW835314X	124.742	83.1276	1.50061
GW576484X	185.298	123.193	1.50412
GW644007X	161.725	107.36	1.50639
GW440138A	118.513	78.5588	1.50859
SB-390765	116.753	77.1605	1.51311
GSK2286295A	133.267	87.9473	1.5153
GSK1030059A	165.629	109.17	1.51716
GW689066X	131.315	86.3112	1.52142
GW461487A	72.0411	47.2878	1.52346
GW643971X	84.3075	55.333	1.52364
SB-282852	108.471	71.1584	1.52436
GW440148A	153.313	100.442	1.52637
GW829877X	169.345	110.603	1.5311
SB-217780	128.866	84.1564	1.53127
GW785974X	110.14	71.8418	1.53309
GW574783B	111.447	72.1292	1.5451
GW873004X	118.154	76.3055	1.54844
GSK312948A	208.806	134.437	1.55319
GSK1379725A	68.4992	44.0101	1.55644
GSK1379765A	114.556	73.587	1.55674
SB-738482	113.599	72.8169	1.56007
GW775604X	129.381	82.9218	1.56028
GI261590A	104.878	66.9643	1.56618
GSK2008607A	101.58	64.6457	1.57134
GSK2587663A	136.499	86.5275	1.57752
GSK223675A	116.627	73.5756	1.58514
GW810578X	125.94	79.122	1.59172
GW642138X	95.3923	59.8638	1.59349
GSK993273A	122.68	76.1317	1.61142
GSK1379754A	114.259	70.7692	1.61452
GW876731X	76.2062	47.0699	1.619
GW796920X	183.35	112.798	1.62547
SB-642057	151.945	93.1689	1.63085
GW582764A	177.056	107.813	1.64226
GSK1511931A	105.221	63.9798	1.64459
GSK357952A	146.197	88.2353	1.6569
SB-253228	127.78	76.4859	1.67063
GW281179X	130.928	77.7778	1.68336
SB-711880	129.381	75.7202	1.70868
GW578748X	90.8336	52.8062	1.72013
SKF-31736	75.3656	43.6388	1.72703
SB-742034-AC	127.033	71.25	1.78291
GSK534913A	120.103	65.6379	1.82978
GSK619487A	134.191	72.7939	1.84343
SB-405367	158.247	83.7449	1.88964
GW827654A	165.722	85.5967	1.93608
GW811603A	139.175	71.8107	1.93809
GSK204919A	132.474	67.9012	1.95098
GW551191X	123.196	61.7284	1.99577
SB-743341	152.577	73.0453	2.0888
GW818941X	131.959	62.963	2.09582
GW786460X	171.709	77.7058	2.20974
GW872411X	83.5546	37.3117	2.23936
SB-408010	127.835	56.9959	2.24288
GSK1034945A	152.062	67.6955	2.24626
GSK1660437A	147.2	56.5217	2.60431
SB-342409	67.4819	25.3577	2.6612
